# Supplementary material for: A theoretical and experimental framework enables low-coverage sequencing for accurate quantification of genome-wide cytosine modification levels
Source: NAR Genom Bioinform. 2026 Jul 28;8(3):lqag082. doi: 10.1093/nargab/lqag082 (PMC13408044; doi:10.1093/nargab/lqag082)
Supplement: lqag082_Supplemental_Files [file lqag082_supplemental_files.zip]

Archive with 2 entries (2 files):
- SI-Clean.pdf
- SupplementaryTables.xlsx
