# Supplementary material for: A theoretical and experimental framework enables low-coverage sequencing for accurate quantification of genome-wide cytosine modification levels
Source: NAR Genom Bioinform. 2026 Jul 28;8(3):lqag082. doi: 10.1093/nargab/lqag082 (PMC13408044; doi:10.1093/nargab/lqag082)
Supplement: lqag082_Supplemental_Files [file lqag082_supplemental_files.zip › SupplementaryTables.xlsx]

## Sheet: Table S1
Table S1. Total Analytical Error as a Function of Genome Coverage and % Cytosine Modification Level
Group Name	Cell Type	Sequencing Method	Base Detected	Whole Genome Level (%)	Downsampled Coverage (%)	Calculated Average	Standard Deviation	Total Analytical Error (%)	Group2
GSM1180315	Mouse ESC	BS	5mC + 5hmC	3.49904	0.000234359	3.58806	0.731094	48.8379	BS ESC
GSM1180315	Mouse ESC	BS	5mC + 5hmC	3.49904	0.000468718	3.49921	0.505354	28.3227	BS ESC
GSM1180315	Mouse ESC	BS	5mC + 5hmC	3.49904	0.000937435	3.46637	0.319359	21.3244	BS ESC
GSM1180315	Mouse ESC	BS	5mC + 5hmC	3.49904	0.00187487	3.49154	0.248036	14.6737	BS ESC
GSM1180315	Mouse ESC	BS	5mC + 5hmC	3.49904	0.00374974	3.47811	0.177607	12.1019	BS ESC
GSM1180315	Mouse ESC	BS	5mC + 5hmC	3.49904	0.00749948	3.47342	0.1316	9.98817	BS ESC
GSM1180315	Mouse ESC	BS	5mC + 5hmC	3.49904	0.014999	3.49247	0.086824	5.53002	BS ESC
GSM1180315	Mouse ESC	BS	5mC + 5hmC	3.49904	0.0299979	3.51498	0.063737	5.14742	BS ESC
GSM1180315	Mouse ESC	BS	5mC + 5hmC	3.49904	0.0599959	3.50216	0.040033	2.55258	BS ESC
GSM1180315	Mouse ESC	BS	5mC + 5hmC	3.49904	0.119992	3.50049	0.027667	1.69439	BS ESC
GSM1180315	Mouse ESC	BS	5mC + 5hmC	3.49904	0.239983	3.50069	0.01973	1.27007	BS ESC
GSM1180315	Mouse ESC	BS	5mC + 5hmC	3.49904	0.479967	3.49891	0.017453	0.990397	BS ESC
GSM1180315	Mouse ESC	BS	5mC + 5hmC	3.49904	0.959934	3.49942	0.010054	0.600874	BS ESC
GSM1180316	Mouse ESC	BS	5mC + 5hmC	3.65288	0.000234359	3.58096	0.703643	45.7055	BS ESC
GSM1180316	Mouse ESC	BS	5mC + 5hmC	3.65288	0.000468718	3.65587	0.515591	27.9415	BS ESC
GSM1180316	Mouse ESC	BS	5mC + 5hmC	3.65288	0.000937435	3.66863	0.423855	24.2197	BS ESC
GSM1180316	Mouse ESC	BS	5mC + 5hmC	3.65288	0.00187487	3.63585	0.283412	16.9812	BS ESC
GSM1180316	Mouse ESC	BS	5mC + 5hmC	3.65288	0.00374974	3.62563	0.192029	13.1057	BS ESC
GSM1180316	Mouse ESC	BS	5mC + 5hmC	3.65288	0.00749948	3.63815	0.132694	8.62132	BS ESC
GSM1180316	Mouse ESC	BS	5mC + 5hmC	3.65288	0.014999	3.64902	0.095708	5.52707	BS ESC
GSM1180316	Mouse ESC	BS	5mC + 5hmC	3.65288	0.0299979	3.65609	0.060855	3.58306	BS ESC
GSM1180316	Mouse ESC	BS	5mC + 5hmC	3.65288	0.0599959	3.65085	0.041293	2.41945	BS ESC
GSM1180316	Mouse ESC	BS	5mC + 5hmC	3.65288	0.119992	3.6516	0.031378	1.81209	BS ESC
GSM1180316	Mouse ESC	BS	5mC + 5hmC	3.65288	0.239983	3.65198	0.021932	1.26694	BS ESC
GSM1180316	Mouse ESC	BS	5mC + 5hmC	3.65288	0.479967	3.6519	0.01788	1.05741	BS ESC
GSM1180316	Mouse ESC	BS	5mC + 5hmC	3.65288	0.959934	3.65188	0.011168	0.699603	BS ESC
GSM1180317	Mouse ESC	BS	5mC + 5hmC	3.51184	0.000234359	3.66472	0.757134	55.7813	BS ESC
GSM1180317	Mouse ESC	BS	5mC + 5hmC	3.51184	0.000468718	3.51371	0.452284	25.4158	BS ESC
GSM1180317	Mouse ESC	BS	5mC + 5hmC	3.51184	0.000937435	3.49264	0.386353	23.6016	BS ESC
GSM1180317	Mouse ESC	BS	5mC + 5hmC	3.51184	0.00187487	3.45503	0.252104	19.9828	BS ESC
GSM1180317	Mouse ESC	BS	5mC + 5hmC	3.51184	0.00374974	3.51109	0.186729	10.4994	BS ESC
GSM1180317	Mouse ESC	BS	5mC + 5hmC	3.51184	0.00749948	3.52996	0.110704	7.95809	BS ESC
GSM1180317	Mouse ESC	BS	5mC + 5hmC	3.51184	0.014999	3.51395	0.084837	4.94297	BS ESC
GSM1180317	Mouse ESC	BS	5mC + 5hmC	3.51184	0.0299979	3.50938	0.056787	3.41763	BS ESC
GSM1180317	Mouse ESC	BS	5mC + 5hmC	3.51184	0.0599959	3.52015	0.049095	3.56433	BS ESC
GSM1180317	Mouse ESC	BS	5mC + 5hmC	3.51184	0.119992	3.51062	0.033622	1.99953	BS ESC
GSM1180317	Mouse ESC	BS	5mC + 5hmC	3.51184	0.239983	3.50956	0.021679	1.43926	BS ESC
GSM1180317	Mouse ESC	BS	5mC + 5hmC	3.51184	0.479967	3.51359	0.015477	1.03852	BS ESC
GSM1180317	Mouse ESC	BS	5mC + 5hmC	3.51184	0.959934	3.51401	0.011859	0.878463	BS ESC
GSM1541958	Mouse Neocortex	BS	5mC + 5hmC	5.1926	0.000234359	5.1793	0.808635	31.9309	BS Mouse Neocortex
GSM1541958	Mouse Neocortex	BS	5mC + 5hmC	5.1926	0.000468718	5.14334	0.501885	24.0513	BS Mouse Neocortex
GSM1541958	Mouse Neocortex	BS	5mC + 5hmC	5.1926	0.000937435	5.16449	0.38973	17.6016	BS Mouse Neocortex
GSM1541958	Mouse Neocortex	BS	5mC + 5hmC	5.1926	0.00187487	5.14924	0.259974	14.2321	BS Mouse Neocortex
GSM1541958	Mouse Neocortex	BS	5mC + 5hmC	5.1926	0.00374974	5.17772	0.220184	9.82246	BS Mouse Neocortex
GSM1541958	Mouse Neocortex	BS	5mC + 5hmC	5.1926	0.00749948	5.20581	0.162577	7.44183	BS Mouse Neocortex
GSM1541958	Mouse Neocortex	BS	5mC + 5hmC	5.1926	0.014999	5.20119	0.10142	4.68075	BS Mouse Neocortex
GSM1541958	Mouse Neocortex	BS	5mC + 5hmC	5.1926	0.0299979	5.18584	0.084521	3.87037	BS Mouse Neocortex
GSM1541958	Mouse Neocortex	BS	5mC + 5hmC	5.1926	0.0599959	5.20495	0.044119	2.89684	BS Mouse Neocortex
GSM1541958	Mouse Neocortex	BS	5mC + 5hmC	5.1926	0.119992	5.18944	0.03576	1.66674	BS Mouse Neocortex
GSM1541958	Mouse Neocortex	BS	5mC + 5hmC	5.1926	0.239983	5.19122	0.027846	1.18954	BS Mouse Neocortex
GSM1541958	Mouse Neocortex	BS	5mC + 5hmC	5.1926	0.479967	5.19638	0.019958	1.13038	BS Mouse Neocortex
GSM1541958	Mouse Neocortex	BS	5mC + 5hmC	5.1926	0.959934	5.19287	0.013892	0.551311	BS Mouse Neocortex
GSM1541959	Mouse Neocortex	BS	5mC + 5hmC	5.252	0.000234359	5.32965	0.904427	41.026	BS Mouse Neocortex
GSM1541959	Mouse Neocortex	BS	5mC + 5hmC	5.252	0.000468718	5.21034	0.621299	27.5374	BS Mouse Neocortex
GSM1541959	Mouse Neocortex	BS	5mC + 5hmC	5.252	0.000937435	5.2682	0.432749	17.7202	BS Mouse Neocortex
GSM1541959	Mouse Neocortex	BS	5mC + 5hmC	5.252	0.00187487	5.18237	0.266946	17.0589	BS Mouse Neocortex
GSM1541959	Mouse Neocortex	BS	5mC + 5hmC	5.252	0.00374974	5.23551	0.202217	9.21966	BS Mouse Neocortex
GSM1541959	Mouse Neocortex	BS	5mC + 5hmC	5.252	0.00749948	5.25972	0.162027	6.8101	BS Mouse Neocortex
GSM1541959	Mouse Neocortex	BS	5mC + 5hmC	5.252	0.014999	5.23572	0.098954	5.33211	BS Mouse Neocortex
GSM1541959	Mouse Neocortex	BS	5mC + 5hmC	5.252	0.0299979	5.24873	0.079731	3.30374	BS Mouse Neocortex
GSM1541959	Mouse Neocortex	BS	5mC + 5hmC	5.252	0.0599959	5.25556	0.054526	2.3891	BS Mouse Neocortex
GSM1541959	Mouse Neocortex	BS	5mC + 5hmC	5.252	0.119992	5.25192	0.036124	1.35612	BS Mouse Neocortex
GSM1541959	Mouse Neocortex	BS	5mC + 5hmC	5.252	0.239983	5.25901	0.02761	1.72972	BS Mouse Neocortex
GSM1541959	Mouse Neocortex	BS	5mC + 5hmC	5.252	0.479967	5.25099	0.018194	0.779895	BS Mouse Neocortex
GSM1541959	Mouse Neocortex	BS	5mC + 5hmC	5.252	0.959934	5.25141	0.011958	0.505333	BS Mouse Neocortex
GSM1173794	Mouse Fetal Cortex	TAB	5hmC	0.607138	0.000234359	0.599833	0.242363	79.9244	TAB Mouse Fetal Cortex
GSM1173794	Mouse Fetal Cortex	TAB	5hmC	0.607138	0.000468718	0.592648	0.210481	71.0592	TAB Mouse Fetal Cortex
GSM1173794	Mouse Fetal Cortex	TAB	5hmC	0.607138	0.000937435	0.614279	0.172751	55.8343	TAB Mouse Fetal Cortex
GSM1173794	Mouse Fetal Cortex	TAB	5hmC	0.607138	0.00187487	0.607585	0.111596	36.0444	TAB Mouse Fetal Cortex
GSM1173794	Mouse Fetal Cortex	TAB	5hmC	0.607138	0.00374974	0.617128	0.061781	20.6206	TAB Mouse Fetal Cortex
GSM1173794	Mouse Fetal Cortex	TAB	5hmC	0.607138	0.00749948	0.600084	0.052896	17.9824	TAB Mouse Fetal Cortex
GSM1173794	Mouse Fetal Cortex	TAB	5hmC	0.607138	0.014999	0.60596	0.033225	10.8646	TAB Mouse Fetal Cortex
GSM1173794	Mouse Fetal Cortex	TAB	5hmC	0.607138	0.0299979	0.605866	0.021455	7.06789	TAB Mouse Fetal Cortex
GSM1173794	Mouse Fetal Cortex	TAB	5hmC	0.607138	0.0599959	0.609816	0.019219	6.44491	TAB Mouse Fetal Cortex
GSM1173794	Mouse Fetal Cortex	TAB	5hmC	0.607138	0.119992	0.608656	0.013132	4.38049	TAB Mouse Fetal Cortex
GSM1173794	Mouse Fetal Cortex	TAB	5hmC	0.607138	0.239983	0.606624	0.009162	3.01165	TAB Mouse Fetal Cortex
GSM1173794	Mouse Fetal Cortex	TAB	5hmC	0.607138	0.479967	0.606424	0.005836	1.9576	TAB Mouse Fetal Cortex
GSM1173794	Mouse Fetal Cortex	TAB	5hmC	0.607138	0.959934	0.607219	0.004836	1.56906	TAB Mouse Fetal Cortex
GSM1173795	Mouse Adult Cortex	TAB	5hmC	1.20346	0.000234359	1.14896	0.393219	72.5288	TAB Mouse Adult Cortex
GSM1173795	Mouse Adult Cortex	TAB	5hmC	1.20346	0.000468718	1.17754	0.285676	50.1421	TAB Mouse Adult Cortex
GSM1173795	Mouse Adult Cortex	TAB	5hmC	1.20346	0.000937435	1.18223	0.256472	44.6418	TAB Mouse Adult Cortex
GSM1173795	Mouse Adult Cortex	TAB	5hmC	1.20346	0.00187487	1.21165	0.165591	27.6057	TAB Mouse Adult Cortex
GSM1173795	Mouse Adult Cortex	TAB	5hmC	1.20346	0.00374974	1.1985	0.105005	17.6679	TAB Mouse Adult Cortex
GSM1173795	Mouse Adult Cortex	TAB	5hmC	1.20346	0.00749948	1.19632	0.077471	13.4059	TAB Mouse Adult Cortex
GSM1173795	Mouse Adult Cortex	TAB	5hmC	1.20346	0.014999	1.20713	0.055855	9.43619	TAB Mouse Adult Cortex
GSM1173795	Mouse Adult Cortex	TAB	5hmC	1.20346	0.0299979	1.20381	0.040505	6.63078	TAB Mouse Adult Cortex
GSM1173795	Mouse Adult Cortex	TAB	5hmC	1.20346	0.0599959	1.19779	0.028426	5.21759	TAB Mouse Adult Cortex
GSM1173795	Mouse Adult Cortex	TAB	5hmC	1.20346	0.119992	1.20278	0.018533	3.08735	TAB Mouse Adult Cortex
GSM1173795	Mouse Adult Cortex	TAB	5hmC	1.20346	0.239983	1.20355	0.014239	2.32808	TAB Mouse Adult Cortex
GSM1173795	Mouse Adult Cortex	TAB	5hmC	1.20346	0.479967	1.20365	0.009535	1.57263	TAB Mouse Adult Cortex
GSM1173795	Mouse Adult Cortex	TAB	5hmC	1.20346	0.959934	1.20312	0.006249	1.05177	TAB Mouse Adult Cortex
GSM1180306	Mouse ESC	TAB	5hmC	0.626387	0.000234359	0.64409	0.307956	95.4828	TAB ESC
GSM1180306	Mouse ESC	TAB	5hmC	0.626387	0.000468718	0.659564	0.237731	73.9634	TAB ESC
GSM1180306	Mouse ESC	TAB	5hmC	0.626387	0.000937435	0.622945	0.125483	39.8255	TAB ESC
GSM1180306	Mouse ESC	TAB	5hmC	0.626387	0.00187487	0.62198	0.095772	30.6207	TAB ESC
GSM1180306	Mouse ESC	TAB	5hmC	0.626387	0.00374974	0.629123	0.06945	21.9105	TAB ESC
GSM1180306	Mouse ESC	TAB	5hmC	0.626387	0.00749948	0.626478	0.046304	14.4957	TAB ESC
GSM1180306	Mouse ESC	TAB	5hmC	0.626387	0.014999	0.630963	0.037492	12.1038	TAB ESC
GSM1180306	Mouse ESC	TAB	5hmC	0.626387	0.0299979	0.623785	0.027604	8.93377	TAB ESC
GSM1180306	Mouse ESC	TAB	5hmC	0.626387	0.0599959	0.628024	0.018571	5.95946	TAB ESC
GSM1180306	Mouse ESC	TAB	5hmC	0.626387	0.119992	0.624739	0.014148	4.6034	TAB ESC
GSM1180306	Mouse ESC	TAB	5hmC	0.626387	0.239983	0.625772	0.009632	3.0783	TAB ESC
GSM1180306	Mouse ESC	TAB	5hmC	0.626387	0.479967	0.626653	0.006145	1.94851	TAB ESC
GSM1180306	Mouse ESC	TAB	5hmC	0.626387	0.959934	0.627319	0.00423	1.41496	TAB ESC
GSM1180307	Mouse ESC	TAB	5hmC	0.588747	0.000234359	0.583731	0.243556	82.2807	TAB ESC
GSM1180307	Mouse ESC	TAB	5hmC	0.588747	0.000468718	0.605151	0.254831	84.1765	TAB ESC
GSM1180307	Mouse ESC	TAB	5hmC	0.588747	0.000937435	0.566076	0.128176	46.6472	TAB ESC
GSM1180307	Mouse ESC	TAB	5hmC	0.588747	0.00187487	0.603003	0.110668	37.397	TAB ESC
GSM1180307	Mouse ESC	TAB	5hmC	0.588747	0.00374974	0.598605	0.067166	22.9778	TAB ESC
GSM1180307	Mouse ESC	TAB	5hmC	0.588747	0.00749948	0.587313	0.053869	18.1206	TAB ESC
GSM1180307	Mouse ESC	TAB	5hmC	0.588747	0.014999	0.588467	0.03688	12.3116	TAB ESC
GSM1180307	Mouse ESC	TAB	5hmC	0.588747	0.0299979	0.591288	0.029163	9.92106	TAB ESC
GSM1180307	Mouse ESC	TAB	5hmC	0.588747	0.0599959	0.590005	0.016103	5.47537	TAB ESC
GSM1180307	Mouse ESC	TAB	5hmC	0.588747	0.119992	0.591786	0.011779	4.20511	TAB ESC
GSM1180307	Mouse ESC	TAB	5hmC	0.588747	0.239983	0.588167	0.009265	3.14553	TAB ESC
GSM1180307	Mouse ESC	TAB	5hmC	0.588747	0.479967	0.588585	0.00575	1.93103	TAB ESC
GSM1180307	Mouse ESC	TAB	5hmC	0.588747	0.959934	0.589051	0.005014	1.69874	TAB ESC
GSM1180308	Mouse ESC	TAB	5hmC	0.488235	0.000234359	0.467166	0.247003	105.737	TAB ESC
GSM1180308	Mouse ESC	TAB	5hmC	0.488235	0.000468718	0.518976	0.246149	96.0362	TAB ESC
GSM1180308	Mouse ESC	TAB	5hmC	0.488235	0.000937435	0.489674	0.141753	56.8829	TAB ESC
GSM1180308	Mouse ESC	TAB	5hmC	0.488235	0.00187487	0.497155	0.082243	33.3157	TAB ESC
GSM1180308	Mouse ESC	TAB	5hmC	0.488235	0.00374974	0.490152	0.066071	26.6119	TAB ESC
GSM1180308	Mouse ESC	TAB	5hmC	0.488235	0.00749948	0.495391	0.052585	21.5208	TAB ESC
GSM1180308	Mouse ESC	TAB	5hmC	0.488235	0.014999	0.486066	0.030176	12.3849	TAB ESC
GSM1180308	Mouse ESC	TAB	5hmC	0.488235	0.0299979	0.491103	0.021033	8.68115	TAB ESC
GSM1180308	Mouse ESC	TAB	5hmC	0.488235	0.0599959	0.489308	0.016037	6.53114	TAB ESC
GSM1180308	Mouse ESC	TAB	5hmC	0.488235	0.119992	0.489618	0.010891	4.4983	TAB ESC
GSM1180308	Mouse ESC	TAB	5hmC	0.488235	0.239983	0.48757	0.00704	2.89654	TAB ESC
GSM1180308	Mouse ESC	TAB	5hmC	0.488235	0.479967	0.488884	0.005397	2.22883	TAB ESC
GSM1180308	Mouse ESC	TAB	5hmC	0.488235	0.959934	0.488751	0.00381	1.57964	TAB ESC
GSM3207181	Mouse ESC	ACE	5hmC	0.265155	0.000225204	0.268612	0.246232	180.015	ACE ESC
GSM3207181	Mouse ESC	ACE	5hmC	0.265155	0.000455901	0.296283	0.198679	134.545	ACE ESC
GSM3207181	Mouse ESC	ACE	5hmC	0.265155	0.000928281	0.272877	0.116649	84.5582	ACE ESC
GSM3207181	Mouse ESC	ACE	5hmC	0.265155	0.00186205	0.269709	0.0928583	67.9363	ACE ESC
GSM3207181	Mouse ESC	ACE	5hmC	0.265155	0.00374059	0.26925	0.0598235	43.9579	ACE ESC
GSM3207181	Mouse ESC	ACE	5hmC	0.265155	0.00748666	0.266042	0.0473272	34.9559	ACE ESC
GSM3207181	Mouse ESC	ACE	5hmC	0.265155	0.0149898	0.267141	0.0302792	22.4143	ACE ESC
GSM3207181	Mouse ESC	ACE	5hmC	0.265155	0.0299851	0.267058	0.023513	17.447	ACE ESC
GSM3207181	Mouse ESC	ACE	5hmC	0.265155	0.0599867	0.26495	0.0159134	11.7927	ACE ESC
GSM3207181	Mouse ESC	ACE	5hmC	0.265155	0.119979	0.265605	0.0103294	7.66746	ACE ESC
GSM3207181	Mouse ESC	ACE	5hmC	0.265155	0.239974	0.264705	0.00808376	6.03058	ACE ESC
GSM3207181	Mouse ESC	ACE	5hmC	0.265155	0.479954	0.265268	0.00634617	4.70031	ACE ESC
GSM3207181	Mouse ESC	ACE	5hmC	0.265155	0.959924	0.264968	0.00372474	2.77386	ACE ESC
GSM3207182	Mouse ESC	ACE	5hmC	0.136539	0.000225204	0.137999	0.113964	162.01	ACE ESC
GSM3207182	Mouse ESC	ACE	5hmC	0.136539	0.000455901	0.134323	0.0888691	129.897	ACE ESC
GSM3207182	Mouse ESC	ACE	5hmC	0.136539	0.000928281	0.135106	0.0627925	91.2374	ACE ESC
GSM3207182	Mouse ESC	ACE	5hmC	0.136539	0.00186205	0.133367	0.0522821	77.1528	ACE ESC
GSM3207182	Mouse ESC	ACE	5hmC	0.136539	0.00374059	0.135442	0.0315215	45.7249	ACE ESC
GSM3207182	Mouse ESC	ACE	5hmC	0.136539	0.00748666	0.137702	0.0209292	29.9062	ACE ESC
GSM3207182	Mouse ESC	ACE	5hmC	0.136539	0.0149898	0.134155	0.0161607	23.849	ACE ESC
GSM3207182	Mouse ESC	ACE	5hmC	0.136539	0.0299851	0.134339	0.0108048	15.9843	ACE ESC
GSM3207182	Mouse ESC	ACE	5hmC	0.136539	0.0599867	0.137353	0.00825584	11.8623	ACE ESC
GSM3207182	Mouse ESC	ACE	5hmC	0.136539	0.119979	0.137476	0.00591801	8.53103	ACE ESC
GSM3207182	Mouse ESC	ACE	5hmC	0.136539	0.239974	0.136534	0.00388983	5.58455	ACE ESC
GSM3207182	Mouse ESC	ACE	5hmC	0.136539	0.479954	0.136783	0.00289463	4.17219	ACE ESC
GSM3207182	Mouse ESC	ACE	5hmC	0.136539	0.959924	0.136721	0.00179191	2.587	ACE ESC
GSM3207185	Mouse Neuron	ACE	5hmC	1.2379	0.000225204	1.24512	0.445889	70.9116	ACE Mouse Neuron
GSM3207185	Mouse Neuron	ACE	5hmC	1.2379	0.000455901	1.23787	0.286734	45.4038	ACE Mouse Neuron
GSM3207185	Mouse Neuron	ACE	5hmC	1.2379	0.000928281	1.32561	0.234826	43.4919	ACE Mouse Neuron
GSM3207185	Mouse Neuron	ACE	5hmC	1.2379	0.00186205	1.25618	0.156722	26.2808	ACE Mouse Neuron
GSM3207185	Mouse Neuron	ACE	5hmC	1.2379	0.00374059	1.22733	0.101717	17.3013	ACE Mouse Neuron
GSM3207185	Mouse Neuron	ACE	5hmC	1.2379	0.00748666	1.24374	0.0716124	11.869	ACE Mouse Neuron
GSM3207185	Mouse Neuron	ACE	5hmC	1.2379	0.0149898	1.24706	0.0523116	9.13786	ACE Mouse Neuron
GSM3207185	Mouse Neuron	ACE	5hmC	1.2379	0.0299851	1.23554	0.0375432	6.1915	ACE Mouse Neuron
GSM3207185	Mouse Neuron	ACE	5hmC	1.2379	0.0599867	1.23535	0.0249643	4.21612	ACE Mouse Neuron
GSM3207185	Mouse Neuron	ACE	5hmC	1.2379	0.119979	1.23941	0.0186554	3.10144	ACE Mouse Neuron
GSM3207185	Mouse Neuron	ACE	5hmC	1.2379	0.239974	1.23866	0.0127345	2.09125	ACE Mouse Neuron
GSM3207185	Mouse Neuron	ACE	5hmC	1.2379	0.479954	1.23746	0.00860385	1.40699	ACE Mouse Neuron
GSM3207185	Mouse Neuron	ACE	5hmC	1.2379	0.959924	1.23765	0.00687189	1.11293	ACE Mouse Neuron
GSM3207186	Mouse Neuron	ACE	5hmC	1.05138	0.000225204	1.00558	0.334469	69.7725	ACE Mouse Neuron
GSM3207186	Mouse Neuron	ACE	5hmC	1.05138	0.000455901	1.04579	0.238997	45.3518	ACE Mouse Neuron
GSM3207186	Mouse Neuron	ACE	5hmC	1.05138	0.000928281	1.06301	0.166359	31.8364	ACE Mouse Neuron
GSM3207186	Mouse Neuron	ACE	5hmC	1.05138	0.00186205	1.05291	0.131674	24.6639	ACE Mouse Neuron
GSM3207186	Mouse Neuron	ACE	5hmC	1.05138	0.00374059	1.06631	0.0920131	18.4055	ACE Mouse Neuron
GSM3207186	Mouse Neuron	ACE	5hmC	1.05138	0.00748666	1.03562	0.0671073	14.2765	ACE Mouse Neuron
GSM3207186	Mouse Neuron	ACE	5hmC	1.05138	0.0149898	1.04977	0.0431726	8.22136	ACE Mouse Neuron
GSM3207186	Mouse Neuron	ACE	5hmC	1.05138	0.0299851	1.0524	0.0288278	5.47034	ACE Mouse Neuron
GSM3207186	Mouse Neuron	ACE	5hmC	1.05138	0.0599867	1.04941	0.0206972	4.06302	ACE Mouse Neuron
GSM3207186	Mouse Neuron	ACE	5hmC	1.05138	0.119979	1.05499	0.0146772	3.08732	ACE Mouse Neuron
GSM3207186	Mouse Neuron	ACE	5hmC	1.05138	0.239974	1.05217	0.0101984	1.97822	ACE Mouse Neuron
GSM3207186	Mouse Neuron	ACE	5hmC	1.05138	0.479954	1.05142	0.00730611	1.36574	ACE Mouse Neuron
GSM3207186	Mouse Neuron	ACE	5hmC	1.05138	0.959924	1.05199	0.00485587	0.965931	ACE Mouse Neuron
GSM5849646	Mouse Neuron	EM	5mC + 5hmC	4.87279	0.000230697	4.86184	0.90707	37.6627	EM Mouse Neuron
GSM5849646	Mouse Neuron	EM	5mC + 5hmC	4.87279	0.000465056	4.86823	0.536588	22.0596	EM Mouse Neuron
GSM5849646	Mouse Neuron	EM	5mC + 5hmC	4.87279	0.000933773	4.84401	0.390445	18.6761	EM Mouse Neuron
GSM5849646	Mouse Neuron	EM	5mC + 5hmC	4.87279	0.00187121	4.84372	0.285376	14.4544	EM Mouse Neuron
GSM5849646	Mouse Neuron	EM	5mC + 5hmC	4.87279	0.00374608	4.86749	0.221286	9.44032	EM Mouse Neuron
GSM5849646	Mouse Neuron	EM	5mC + 5hmC	4.87279	0.00749582	4.85774	0.145518	7.37634	EM Mouse Neuron
GSM5849646	Mouse Neuron	EM	5mC + 5hmC	4.87279	0.0149953	4.86433	0.105601	5.1012	EM Mouse Neuron
GSM5849646	Mouse Neuron	EM	5mC + 5hmC	4.87279	0.0299943	4.8769	0.0761236	3.47072	EM Mouse Neuron
GSM5849646	Mouse Neuron	EM	5mC + 5hmC	4.87279	0.0599922	4.87177	0.0480429	2.03501	EM Mouse Neuron
GSM5849646	Mouse Neuron	EM	5mC + 5hmC	4.87279	0.119988	4.87602	0.0378751	1.84611	EM Mouse Neuron
GSM5849646	Mouse Neuron	EM	5mC + 5hmC	4.87279	0.23998	4.87579	0.0219159	1.18082	EM Mouse Neuron
GSM5849646	Mouse Neuron	EM	5mC + 5hmC	4.87279	0.479963	4.87084	0.0182993	0.931358	EM Mouse Neuron
GSM5849646	Mouse Neuron	EM	5mC + 5hmC	4.87279	0.95993	4.8721	0.0141224	0.636996	EM Mouse Neuron
GSM5849647	Mouse Neuron	EM	5mC + 5hmC	4.83547	0.000230697	4.81853	0.822929	35.1676	EM Mouse Neuron
GSM5849647	Mouse Neuron	EM	5mC + 5hmC	4.83547	0.000465056	4.8096	0.547158	24.8842	EM Mouse Neuron
GSM5849647	Mouse Neuron	EM	5mC + 5hmC	4.83547	0.000933773	4.80523	0.396359	19.1904	EM Mouse Neuron
GSM5849647	Mouse Neuron	EM	5mC + 5hmC	4.83547	0.00187121	4.82805	0.265141	11.5055	EM Mouse Neuron
GSM5849647	Mouse Neuron	EM	5mC + 5hmC	4.83547	0.00374608	4.86547	0.208717	11.4082	EM Mouse Neuron
GSM5849647	Mouse Neuron	EM	5mC + 5hmC	4.83547	0.00749582	4.84641	0.135409	6.57115	EM Mouse Neuron
GSM5849647	Mouse Neuron	EM	5mC + 5hmC	4.83547	0.0149953	4.81695	0.102968	6.04122	EM Mouse Neuron
GSM5849647	Mouse Neuron	EM	5mC + 5hmC	4.83547	0.0299943	4.82991	0.0697406	3.3858	EM Mouse Neuron
GSM5849647	Mouse Neuron	EM	5mC + 5hmC	4.83547	0.0599922	4.83527	0.0475596	1.947	EM Mouse Neuron
GSM5849647	Mouse Neuron	EM	5mC + 5hmC	4.83547	0.119988	4.84015	0.0318413	1.75767	EM Mouse Neuron
GSM5849647	Mouse Neuron	EM	5mC + 5hmC	4.83547	0.23998	4.84058	0.026593	1.58862	EM Mouse Neuron
GSM5849647	Mouse Neuron	EM	5mC + 5hmC	4.83547	0.479963	4.83422	0.0206503	0.962254	EM Mouse Neuron
GSM5849647	Mouse Neuron	EM	5mC + 5hmC	4.83547	0.95993	4.83652	0.0131753	0.638984	EM Mouse Neuron
NA12878_50ng_rep1	Human B Cell	EM	5mC + 5hmC	2.61453	0.000196875	2.68575	0.650238	54.5752	EM Human B Cell
NA12878_50ng_rep1	Human B Cell	EM	5mC + 5hmC	2.61453	0.000396875	2.67853	0.484915	41.8836	EM Human B Cell
NA12878_50ng_rep1	Human B Cell	EM	5mC + 5hmC	2.61453	0.000796875	2.62193	0.356859	27.4173	EM Human B Cell
NA12878_50ng_rep1	Human B Cell	EM	5mC + 5hmC	2.61453	0.00159687	2.58318	0.244084	21.6546	EM Human B Cell
NA12878_50ng_rep1	Human B Cell	EM	5mC + 5hmC	2.61453	0.00319688	2.64528	0.189394	17.1085	EM Human B Cell
NA12878_50ng_rep1	Human B Cell	EM	5mC + 5hmC	2.61453	0.00639687	2.61068	0.132602	10.3402	EM Human B Cell
NA12878_50ng_rep1	Human B Cell	EM	5mC + 5hmC	2.61453	0.0127969	2.62602	0.078625	7.01816	EM Human B Cell
NA12878_50ng_rep1	Human B Cell	EM	5mC + 5hmC	2.61453	0.0255969	2.61991	0.050906	4.34627	EM Human B Cell
NA12878_50ng_rep1	Human B Cell	EM	5mC + 5hmC	2.61453	0.0511969	2.61504	0.047297	3.59585	EM Human B Cell
NA12878_50ng_rep1	Human B Cell	EM	5mC + 5hmC	2.61453	0.102397	2.60805	0.031355	3.00447	EM Human B Cell
NA12878_50ng_rep1	Human B Cell	EM	5mC + 5hmC	2.61453	0.204797	2.61633	0.019045	1.6072	EM Human B Cell
NA12878_50ng_rep1	Human B Cell	EM	5mC + 5hmC	2.61453	0.409597	2.61498	0.014108	1.10317	EM Human B Cell
NA12878_50ng_rep1	Human B Cell	EM	5mC + 5hmC	2.61453	0.819197	2.61359	0.012685	1.04522	EM Human B Cell
NA12878_50ng_rep2	Human B Cell	EM	5mC + 5hmC	2.64857	0.000196875	2.74144	0.766514	64.0889	EM Human B Cell
NA12878_50ng_rep2	Human B Cell	EM	5mC + 5hmC	2.64857	0.000396875	2.66363	0.50788	38.8775	EM Human B Cell
NA12878_50ng_rep2	Human B Cell	EM	5mC + 5hmC	2.64857	0.000796875	2.64965	0.375192	27.8612	EM Human B Cell
NA12878_50ng_rep2	Human B Cell	EM	5mC + 5hmC	2.64857	0.00159687	2.60946	0.24885	22.6033	EM Human B Cell
NA12878_50ng_rep2	Human B Cell	EM	5mC + 5hmC	2.64857	0.00319688	2.63637	0.197847	15.929	EM Human B Cell
NA12878_50ng_rep2	Human B Cell	EM	5mC + 5hmC	2.64857	0.00639687	2.63142	0.134753	11.7527	EM Human B Cell
NA12878_50ng_rep2	Human B Cell	EM	5mC + 5hmC	2.64857	0.0127969	2.66606	0.083705	7.90204	EM Human B Cell
NA12878_50ng_rep2	Human B Cell	EM	5mC + 5hmC	2.64857	0.0255969	2.65424	0.070119	5.74469	EM Human B Cell
NA12878_50ng_rep2	Human B Cell	EM	5mC + 5hmC	2.64857	0.0511969	2.65005	0.04335	3.354	EM Human B Cell
NA12878_50ng_rep2	Human B Cell	EM	5mC + 5hmC	2.64857	0.102397	2.65091	0.032919	2.66792	EM Human B Cell
NA12878_50ng_rep2	Human B Cell	EM	5mC + 5hmC	2.64857	0.204797	2.65022	0.021067	1.72226	EM Human B Cell
NA12878_50ng_rep2	Human B Cell	EM	5mC + 5hmC	2.64857	0.409597	2.64529	0.014421	1.39723	EM Human B Cell
NA12878_50ng_rep2	Human B Cell	EM	5mC + 5hmC	2.64857	0.819197	2.64789	0.011266	0.902763	EM Human B Cell

## Sheet: Table S2
Table S2: Total Analytical Error as a Function of Genome Coverage and % Cytosine Modification Level
			Genome Coverage (%)
			0.00794328	0.00630957	0.00501187	0.00398107	0.00316228	0.00251189	0.00199526	0.00158489	0.00125893	0.001	0.000794328	0.000630957	0.000501187	0.000398107	0.000316228	0.000251189	0.000199526	0.000158489	0.000125893	0.0001	7.94328e-05	6.30957e-05	5.01187e-05	3.98107e-05	3.16228e-05	2.51189e-05	1.99526e-05	1.58489e-05	1.25893e-05	1e-05
	Cytosine Modification Level (%)	0.00137	2.6922	3.34415	4.07591	4.86732	5.69822	6.54846	7.39786	8.22629	9.01358	9.98238	11.3677	12.6833	13.9114	15.7716	18.074	20.5923	23.1004	25.3719	27.7929	31.4753	36.0421	41.0533	46.0685	50.6476	55.3477	61.5825	67.725	72.6838	77.5276	82.4203
		0.00188	2.5851	3.21721	3.92114	4.67972	5.47578	6.29216	7.1117	7.91723	8.69157	9.63893	10.9737	12.2519	13.4568	15.2457	17.4484	19.8613	22.281	24.5041	26.8834	30.4322	34.8109	39.6224	44.4695	48.9552	53.597	59.6853	65.7107	70.6683	75.5516	80.5078
		0.0024	2.47858	3.08907	3.76334	4.48715	5.24631	6.02659	6.81378	7.59367	8.35205	9.28023	10.5766	11.8258	13.0068	14.7261	16.832	19.1424	21.4751	23.6481	25.9831	29.4008	33.5965	38.2135	42.8951	47.2845	51.8629	57.8072	63.7173	68.6708	73.5888	78.6071
		0.00292	2.37345	2.96124	3.60477	4.29274	5.01382	5.7567	6.51006	7.26259	8.00296	8.91356	10.1798	11.4057	12.5622	14.2135	16.2257	18.4366	20.6838	22.8053	25.0937	28.3829	32.4008	36.8287	41.3475	45.6383	50.1489	55.9515	61.7477	66.6941	71.6424	76.721
		0.00343	2.2705	2.83518	3.44771	4.0996	4.78236	5.48749	6.20651	6.93093	7.65225	8.54619	9.78701	10.9925	12.1239	13.709	15.6305	17.7448	19.9082	21.9772	24.2171	27.3805	31.2259	35.4699	39.8289	44.0193	48.4584	54.1215	59.8051	64.7415	69.7157	74.8527
		0.00395	2.17053	2.71241	3.29443	3.91086	4.55593	5.22392	5.90907	6.60564	7.30788	8.1854	9.40183	10.587	11.6928	13.2135	15.0473	17.068	19.1494	21.1651	23.3551	26.3955	30.0737	34.1392	38.3416	42.4303	46.7946	52.3203	57.8927	62.8159	67.8121	73.0052
		0.00447	2.07434	2.59439	3.14719	3.72962	4.33859	4.97099	5.62372	6.29369	6.9778	7.83848	9.02784	10.1901	11.2698	12.7279	14.477	16.4071	18.4083	20.3705	22.5095	25.4299	28.9461	32.8385	36.8877	40.8742	45.1611	50.551	56.0134	60.9204	65.9349	71.1817
		0.00498	1.98271	2.48263	3.00825	3.55901	4.13434	4.73366	5.35642	6.00204	6.66995	7.51269	8.66862	9.80243	10.8557	12.253	13.9205	15.7632	17.6862	19.5948	21.6821	24.4857	27.8451	31.5698	35.4695	39.3538	43.5611	48.817	54.1704	59.0581	64.0874	69.3852
		0.0055	1.89645	2.37861	2.87989	3.40215	3.94721	4.51692	5.11311	5.73762	6.3923	7.21533	8.32777	9.42497	10.4514	11.79	13.3787	15.137	16.9841	18.8393	20.8746	23.5647	26.7726	30.3352	34.0893	37.8718	41.998	47.1213	52.3669	57.2321	62.2729	67.6187
		0.00602	1.81636	2.28382	2.76438	3.26215	3.78124	4.32574	4.89976	5.50742	6.1528	6.95366	8.00888	9.0585	10.0577	11.3396	12.8527	14.5297	16.3031	18.1055	20.0889	22.6689	25.7306	29.1366	32.7492	36.4311	40.4753	45.4673	50.6059	55.4453	60.4947	65.8854
		0.00653	1.74511	2.1998	2.6623	3.13872	3.63516	4.15774	4.71255	5.30573	5.94336	6.71938	7.70837	8.70352	9.67563	10.9027	12.3432	13.9421	15.6443	17.3949	19.3269	21.8003	24.7211	27.976	31.4516	35.0344	38.9962	43.858	48.8905	53.701	58.7562	64.1882
		0.00705	1.68477	2.12631	2.57118	3.02711	3.50182	4.00305	4.53851	5.11593	5.74305	6.49231	7.41732	8.36033	9.30594	10.4805	11.8513	13.3752	15.0087	16.7087	18.5902	20.9607	23.746	26.8555	30.1986	33.6847	37.5641	42.2968	47.2238	52.0022	57.0606	62.5304
		0.00757	1.63364	2.06179	2.4895	2.9258	3.37968	3.86017	4.37628	4.93701	5.55138	6.27257	7.13618	8.02959	8.94953	10.0736	11.3778	12.8299	14.3975	16.0484	17.8807	20.1522	22.8072	25.777	28.9924	32.3846	36.1825	40.7867	45.6089	50.3518	55.4114	60.9149
		0.00808	1.58996	2.00466	2.41576	2.83329	3.26726	3.72771	4.22465	4.76811	5.3681	6.0605	6.86551	7.71201	8.60728	9.68315	10.9237	12.3072	13.8117	15.4154	17.2002	19.3766	21.9068	24.7425	27.8354	31.137	34.8547	39.331	44.0489	48.7531	53.8117	59.3448
		0.0086	1.55199	1.95336	2.34845	2.74809	3.16308	3.60425	4.08241	4.60837	5.19295	5.85645	6.60589	7.40828	8.28005	9.30998	10.49	11.8081	13.2524	14.8111	16.5506	18.6359	21.0466	23.7541	26.7296	29.9448	33.5841	37.9329	42.547	47.209	52.2649	57.8233
		0.00912	1.51797	1.90631	2.28608	2.66871	3.06567	3.48839	3.94833	4.45693	5.02565	5.66076	6.35788	7.1191	7.96873	8.95504	10.0774	11.3334	12.7207	14.2369	15.9335	17.9321	20.2287	22.8137	25.6775	28.8106	32.374	36.5956	41.1062	45.7226	50.7744	56.3533
		0.00963	1.48615	1.86196	2.22714	2.59367	2.97354	3.37873	3.8212	4.31295	4.86594	5.47376	6.12204	6.84515	7.67418	8.61926	9.68702	10.8843	12.2177	13.6942	15.3508	17.2671	19.4549	21.9233	24.6811	27.7373	31.2278	35.3222	39.7296	44.2971	49.3434	54.9379
		0.0101	1.45479	1.81872	2.17012	2.52147	2.88523	3.27385	3.6998	4.17555	4.71356	5.2958	5.89894	6.58712	7.39726	8.30354	9.31972	10.4615	11.7445	13.1845	14.8044	16.6428	18.7273	21.0849	23.7427	26.7277	30.149	34.1161	38.4204	42.9354	47.9753	53.5802
		0.0107	1.42213	1.77503	2.11354	2.45062	2.79924	3.17235	3.58292	4.0439	4.56826	5.12721	5.68913	6.34572	7.13887	8.00884	8.97642	10.066	11.3021	12.7091	14.296	16.0612	18.0478	20.3006	22.8646	25.7846	29.1407	32.9803	37.1816	41.6406	46.6734	52.2834
		0.0112	1.38643	1.72932	2.05588	2.37964	2.71411	3.07284	3.46933	3.91713	4.42975	4.96836	5.49319	6.12164	6.89986	7.73606	8.65805	9.6989	10.8917	12.2694	13.8274	15.5241	17.4183	19.5724	22.049	24.9108	28.2066	31.918	36.0163	40.4158	45.441	51.0503
		0.0117	1.34592	1.68002	1.99565	2.30702	2.62837	2.97389	3.35783	3.79439	4.29779	4.81956	5.31168	5.91556	6.6811	7.48614	8.36555	9.36102	10.5142	11.8669	13.4004	15.0337	16.8408	18.9021	21.2981	24.1092	27.3498	30.9326	34.9277	39.2641	44.2814	49.8842
		0.0122	1.29887	1.62556	1.93134	2.23129	2.54052	2.87412	3.24718	3.67481	4.1721	4.68116	5.14516	5.72819	6.48348	7.26	8.09983	9.05335	10.1709	11.5029	13.0168	14.5917	16.3173	18.2919	20.6142	23.3825	26.5738	30.027	33.9188	38.1885	43.198	48.7881
		0.0127	1.24651	1.56701	1.86391	2.15333	2.4514	2.77424	3.13796	3.55869	4.05255	4.5525	4.99247	5.55784	6.30487	7.05535	7.85854	8.77336	9.85877	11.1737	12.6719	14.1932	15.8428	17.7369	19.9919	22.7241	25.8711	29.1958	32.9848	37.1849	42.1848	47.7558
		0.0132	1.19696	1.51148	1.79999	2.07955	2.36719	2.67994	3.03485	3.44894	3.93925	4.43057	4.84851	5.39754	6.13653	6.86275	7.63192	8.51072	9.56582	10.8639	12.3465	13.8179	15.3972	17.2169	19.4092	22.1065	25.21	28.4128	32.1024	36.232	41.2155	46.7603
		0.0138	1.15073	1.4594	1.73997	2.01029	2.28818	2.59148	2.938	3.34559	3.83207	4.31499	4.7127	5.24653	5.97755	6.68118	7.41888	8.26421	9.2907	10.5719	12.0385	13.4635	14.9783	16.7294	18.8633	21.5264	24.5869	27.6747	31.2683	35.327	40.287	45.7988
		0.0143	1.10769	1.41066	1.68373	1.94541	2.21422	2.50866	2.84723	3.24845	3.73081	4.20558	4.58479	5.10452	5.82766	6.51031	7.219	8.03331	9.03284	10.2972	11.7476	13.1295	14.5852	16.2734	18.3529	20.9826	24.0006	26.98	30.4811	34.4684	39.3982	44.8708
		0.0148	1.06775	1.36514	1.63113	1.88477	2.14514	2.4313	2.76234	3.15732	3.63531	4.10215	4.46454	4.97122	5.68656	6.3498	7.03182	7.8175	8.79167	10.0392	11.4731	12.8152	14.217	15.8477	17.8769	20.4738	23.4498	26.3274	29.7391	33.6548	38.5481	43.9754
		0.0153	1.03078	1.32275	1.58206	1.82822	2.08076	2.35923	2.68313	3.072	3.54537	4.00453	4.35169	4.84635	5.55398	6.19929	6.85694	7.61628	8.56663	9.79735	11.2146	12.52	13.8728	15.4513	17.4339	19.9987	22.9332	25.7152	29.041	32.8848	37.7355	43.1119
		0.0158	0.996696	1.28337	1.53639	1.77562	2.02094	2.29225	2.60941	2.99231	3.46083	3.91252	4.24601	4.72963	5.42961	6.05844	6.69391	7.42912	8.35716	9.57112	10.9715	12.2432	13.5519	15.0831	17.0227	19.5562	22.4495	25.142	28.3851	32.1569	36.9595	42.2795
		0.0164	0.965373	1.24689	1.494	1.72682	1.96551	2.23018	2.54098	2.91804	3.3815	3.82595	4.14726	4.62077	5.31318	5.92692	6.54232	7.25552	8.16268	9.35996	10.7433	11.9842	13.2533	14.7421	16.6421	19.1448	21.9975	24.6063	27.7699	31.4697	36.2188	41.4775
		0.0169	0.936707	1.2132	1.45477	1.6817	1.91429	2.17285	2.47765	2.849	3.3072	3.74464	4.05518	4.51949	5.20441	5.80438	6.40171	7.09496	7.98264	9.16331	10.5295	11.7423	12.9762	14.4271	16.2908	18.7633	21.5759	24.1067	27.1938	30.8218	35.5125	40.7051
		0.0174	0.910588	1.18219	1.41857	1.6401	1.86714	2.12006	2.41922	2.785	3.23776	3.6684	3.96953	4.4255	5.103	5.69047	6.27168	6.94692	7.81647	8.98063	10.3295	11.5169	12.7198	14.137	15.9676	18.4105	21.1834	23.6417	26.6553	30.2117	34.8395	39.9616
		0.0179	0.886907	1.15375	1.38529	1.60188	1.82388	2.07163	2.3655	2.72584	3.17299	3.59705	3.89007	4.33852	5.00867	5.58485	6.15178	6.81089	7.66361	8.81136	10.1429	11.3073	12.4831	13.8709	15.6713	18.0851	20.8188	23.2098	26.153	29.6381	34.1986	39.2462
		0.0184	0.865556	1.12777	1.3548	1.5669	1.78435	2.02739	2.31629	2.67131	3.11271	3.5304	3.81656	4.25827	4.92113	5.48717	6.04158	6.68635	7.52348	8.65496	9.96901	11.1129	12.2654	13.6276	15.4006	17.7857	20.4808	22.8094	25.6851	29.0994	33.5887	38.5582
		0.0189	0.846426	1.10414	1.32697	1.53502	1.74839	1.98715	2.2714	2.62124	3.05676	3.46829	3.74875	4.18446	4.8401	5.39711	5.94067	6.5728	7.39553	8.51087	9.80743	10.933	12.0657	13.406	15.1543	17.5113	20.168	22.4393	25.2503	28.5942	33.0089	37.8969
		0.0195	0.829407	1.08275	1.30169	1.5061	1.71582	1.95072	2.23063	2.57542	3.00494	3.41052	3.68639	4.11681	4.7653	5.3143	5.84859	6.46971	7.27919	8.37855	9.6576	10.767	11.8832	13.205	14.9312	17.2604	19.8793	22.0977	24.8469	28.1212	32.458	37.2614
		0.02	0.814392	1.06349	1.27884	1.47999	1.6865	1.91792	2.19379	2.53366	2.95708	3.35691	3.62925	4.05503	4.69642	5.23841	5.76494	6.37658	7.17389	8.25745	9.519	10.6142	11.7171	13.0237	14.7299	17.0318	19.6133	21.7834	24.4735	27.6789	31.9349	36.6511
		0.0205	0.801271	1.04625	1.25828	1.45655	1.66025	1.88857	2.16067	2.49576	2.913	3.30727	3.57708	3.99884	4.6332	5.16909	5.68926	6.29288	7.07908	8.14702	9.39108	10.4739	11.5664	12.8608	14.5493	16.8242	19.3688	21.4948	24.1284	27.2657	31.4385	36.0652
		0.021	0.789934	1.03092	1.2399	1.43564	1.63692	1.86248	2.13109	2.46152	2.87252	3.26144	3.52963	3.94795	4.57534	5.106	5.62115	6.2181	6.99418	8.0467	9.27334	10.3456	11.4304	12.7153	14.3881	16.6364	19.1445	21.2304	23.8102	26.8804	30.9678	35.5029
		0.0215	0.780274	1.01739	1.22357	1.41712	1.61633	1.83948	2.10486	2.43076	2.83547	3.21922	3.48665	3.90209	4.52256	5.0488	5.56015	6.15173	6.91863	7.95594	9.16524	10.2286	11.3082	12.5862	14.2451	16.4671	18.9391	20.9887	23.5173	26.5215	30.5217	34.9635
		0.022	0.772182	1.00555	1.20918	1.40085	1.59832	1.81937	2.08176	2.40327	2.80165	3.18043	3.44792	3.86096	4.47457	4.99714	5.50585	6.09325	6.85186	7.87421	9.06626	10.1222	11.1989	12.4724	14.119	16.315	18.7514	20.7683	23.2481	26.1875	30.0991	34.4462
		0.0226	0.765548	0.995287	1.19659	1.38667	1.58273	1.80198	2.06162	2.37886	2.7709	3.1449	3.41317	3.82428	4.43109	4.95067	5.45782	6.04215	6.79332	7.80094	8.97587	10.0258	11.1016	12.3727	14.0086	16.1789	18.58	20.5677	23.0012	25.8771	29.6989	33.9503
		0.0231	0.760264	0.986499	1.1857	1.37446	1.5694	1.78712	2.04423	2.35733	2.74303	3.11243	3.38217	3.79177	4.39182	4.90907	5.41562	5.99792	6.74243	7.73559	8.89354	9.93873	11.0155	12.2861	13.9127	16.0574	18.4238	20.3853	22.7749	25.5887	29.32	33.4751
		0.0236	0.75622	0.979071	1.17636	1.36407	1.55816	1.77461	2.0294	2.33849	2.71787	3.08285	3.35468	3.76315	4.35649	4.87197	5.37882	5.96004	6.69863	7.67761	8.81875	9.86032	10.9398	12.2116	13.83	15.9494	18.2814	20.2199	22.5678	25.321	28.9613	33.0197
		0.0241	0.753309	0.972894	1.16847	1.35535	1.54884	1.76427	2.01693	2.32215	2.69523	3.05597	3.33044	3.73812	4.32481	4.83905	5.34699	5.92799	6.66136	7.62645	8.75098	9.78994	10.8736	12.148	13.7592	15.8534	18.1515	20.0697	22.3784	25.0725	28.6218	32.5835
		0.0246	0.75142	0.967857	1.1619	1.34817	1.54129	1.75591	2.00663	2.3081	2.67494	3.03161	3.30922	3.71641	4.29649	4.80995	5.31971	5.90126	6.63005	7.58156	8.6897	9.72695	10.816	12.0943	13.6992	15.7684	18.0329	19.9335	22.2049	24.8418	28.3004	32.1657
		0.0251	0.750446	0.963851	1.15652	1.34237	1.53534	1.74935	1.99831	2.29616	2.65682	3.00959	3.29076	3.69773	4.27124	4.78433	5.29654	5.87933	6.60413	7.54238	8.63438	9.67068	10.7661	12.0493	13.6487	15.6929	17.9243	19.8096	22.0461	24.6274	27.996	31.7655
		0.0257	0.750277	0.960766	1.15222	1.33783	1.53083	1.7444	1.99176	2.28612	2.64069	2.98973	3.27483	3.6818	4.24878	4.76184	5.27706	5.8617	6.58304	7.50837	8.58449	9.6205	10.7232	12.0121	13.6065	15.6258	17.8245	19.6966	21.9002	24.4279	27.7075	31.3823
		0.0262	0.750804	0.958492	1.14886	1.3344	1.52758	1.74089	1.9868	2.2778	2.62636	2.97184	3.26119	3.66833	4.22883	4.74216	5.26082	5.84784	6.56623	7.47899	8.53952	9.57575	10.6864	11.9815	13.5712	15.5658	17.7321	19.5931	21.7657	24.242	27.4338	31.0151
		0.0267	0.751919	0.956918	1.14634	1.33193	1.52544	1.73862	1.98322	2.27099	2.61367	2.95575	3.24958	3.65704	4.2111	4.72492	5.24741	5.83725	6.55311	7.45367	8.49894	9.53578	10.6547	11.9564	13.5418	15.5115	17.6459	19.4975	21.6412	24.0681	27.1739	30.6634
		0.0272	0.753512	0.955935	1.14452	1.33029	1.52425	1.73743	1.98084	2.2655	2.60243	2.94126	3.23976	3.64765	4.19529	4.70979	5.23639	5.8294	6.54313	7.43187	8.46221	9.49995	10.6274	11.9358	13.5168	15.4617	17.5646	19.4084	21.5251	23.9048	26.9266	30.3263
		0.0277	0.755475	0.955433	1.14329	1.32932	1.52384	1.73711	1.97945	2.26113	2.59246	2.9282	3.23149	3.63986	4.18113	4.69642	5.22733	5.82378	6.53571	7.41305	8.42881	9.4676	10.6035	11.9187	13.4952	15.4152	17.4869	19.3244	21.4158	23.7507	26.6908	30.0031
		0.0282	0.757699	0.955302	1.14251	1.3289	1.52404	1.7375	1.97886	2.2577	2.58358	2.91639	3.22452	3.6334	4.16834	4.68447	5.2198	5.81989	6.53031	7.39664	8.39823	9.43808	10.5823	11.9038	13.4756	15.3706	17.4116	19.2438	21.3118	23.6044	26.4656	29.6931
		0.0288	0.760075	0.955432	1.14207	1.32887	1.52469	1.7384	1.97888	2.255	2.57561	2.90565	3.21862	3.62798	4.15661	4.6736	5.21337	5.81719	6.52635	7.3821	8.36993	9.41075	10.5628	11.8902	13.4568	15.3268	17.3374	19.1653	21.2115	23.4643	26.2498	29.3954
		0.0293	0.762494	0.955713	1.14185	1.3291	1.52563	1.73964	1.97932	2.25283	2.56839	2.89578	3.21353	3.62332	4.14567	4.66346	5.20761	5.81519	6.52326	7.36889	8.34338	9.38496	10.5443	11.8767	13.4376	15.2824	17.2629	19.0873	21.1135	23.3292	26.0423	29.1094
		0.0298	0.764848	0.956035	1.14172	1.32944	1.5267	1.74103	1.97996	2.25102	2.56171	2.88661	3.20901	3.61913	4.13524	4.65371	5.20209	5.81336	6.52049	7.35644	8.31806	9.36005	10.5258	11.8623	13.4167	15.2361	17.1871	19.0084	21.0161	23.1976	25.842	28.8343
		0.0303	0.767027	0.956288	1.14156	1.32974	1.52772	1.74239	1.98063	2.24934	2.55542	2.87796	3.20482	3.61513	4.12502	4.64401	5.19639	5.81119	6.51746	7.34422	8.29345	9.33538	10.5064	11.8459	13.3929	15.1868	17.1084	18.9271	20.9179	23.0679	25.6479	28.5694
		0.0308	0.768922	0.956363	1.14125	1.32988	1.52854	1.74353	1.98112	2.24762	2.54932	2.86964	3.20071	3.61104	4.11473	4.634	5.19006	5.80817	6.51361	7.33167	8.26902	9.3103	10.4855	11.8264	13.365	15.133	17.0258	18.842	20.8173	22.9389	25.4589	28.3138
		0.0313	0.770425	0.956148	1.14067	1.32971	1.529	1.74427	1.98125	2.24566	2.54324	2.86148	3.19645	3.60657	4.10408	4.62336	5.18268	5.80377	6.50838	7.31824	8.24424	9.28416	10.462	11.8028	13.3316	15.0737	16.9379	18.7515	20.7128	22.809	25.2739	28.067
		0.0319	0.771426	0.955535	1.13968	1.32907	1.52892	1.74443	1.9808	2.24326	2.537	2.85328	3.19177	3.60143	4.09279	4.61173	5.17382	5.79749	6.5012	7.30338	8.21859	9.2563	10.4351	11.7739	13.2917	15.0074	16.8434	18.6541	20.6028	22.6769	25.0917	27.828
		0.0324	0.771817	0.954414	1.13818	1.32784	1.52814	1.74382	1.9796	2.24022	2.53042	2.84487	3.18645	3.59535	4.08057	4.59878	5.16305	5.78882	6.49151	7.28655	8.19154	9.22608	10.404	11.7387	13.2438	14.9329	16.7411	18.5485	20.4858	22.541	24.9114	27.5961
		0.0329	0.77149	0.952673	1.13603	1.32587	1.52651	1.74226	1.97744	2.23635	2.52332	2.83607	3.18023	3.58804	4.06714	4.58415	5.14994	5.77723	6.47874	7.26719	8.16257	9.19286	10.3677	11.6961	13.1869	14.8489	16.6296	18.4331	20.3602	22.4001	24.7319	27.3707
		0.0334	0.770334	0.950204	1.13312	1.32302	1.52385	1.73958	1.97413	2.23146	2.51553	2.82669	3.17288	3.57921	4.05221	4.5675	5.13405	5.76221	6.46233	7.24475	8.13114	9.15597	10.3256	11.645	13.1195	14.7542	16.5078	18.3064	20.2245	22.2525	24.552	27.1509
		0.0339	0.768242	0.946897	1.12931	1.31914	1.52001	1.73557	1.96947	2.22535	2.50685	2.81655	3.16414	3.56858	4.03549	4.5485	5.11497	5.74326	6.44171	7.21868	8.09674	9.11478	10.2766	11.5844	13.0406	14.6475	16.3743	18.1669	20.0772	22.097	24.3706	26.936
		0.0344	0.765103	0.94264	1.1245	1.31409	1.51481	1.73007	1.96327	2.21782	2.49712	2.80547	3.15377	3.55586	4.0167	4.52679	5.09225	5.71984	6.41632	7.18844	8.05884	9.06863	10.2199	11.5132	12.9489	14.5276	16.2279	18.0132	19.9167	21.932	24.1868	26.7253
		0.035	0.760811	0.937326	1.11856	1.30773	1.5081	1.72289	1.95534	2.20868	2.48616	2.79327	3.14154	3.54078	3.99555	4.50204	5.06547	5.69145	6.38559	7.15347	8.01692	9.01687	10.1547	11.4302	12.8431	14.3931	16.0672	17.8439	19.7416	21.7562	23.9993	26.518
		0.0355	0.755255	0.930843	1.11135	1.29993	1.49971	1.71384	1.94547	2.19773	2.47378	2.77976	3.12718	3.52304	3.97175	4.4739	5.0342	5.65758	6.34895	7.11322	7.97126	8.96285	10.0889	11.3488	12.7416	14.2668	15.9178	17.6839	19.5731	21.5831	23.8134	26.3131
		0.036	0.748326	0.923082	1.10277	1.29053	1.48948	1.70275	1.93347	2.18478	2.4598	2.76476	3.11047	3.50237	3.94503	4.44202	4.99801	5.61771	6.30585	7.06715	7.92279	8.91285	10.0368	11.2924	12.6773	14.1894	15.8248	17.5785	19.4508	21.4389	23.6402	26.1101
		0.0365	0.739916	0.913932	1.09269	1.27939	1.47723	1.68942	1.91916	2.16963	2.44406	2.74809	3.09116	3.47847	3.91509	4.40607	4.95646	5.57132	6.25572	7.0147	7.86871	8.8553	9.97363	11.2212	12.5957	14.0945	15.7153	17.4555	19.3128	21.2847	23.4653	25.9106
		0.037	0.73013	0.903622	1.08155	1.26723	1.46399	1.67514	1.90401	2.15392	2.42818	2.73155	3.07167	3.45429	3.88509	4.36975	4.91394	5.52335	6.20365	6.96051	7.81223	8.79083	9.89663	11.1286	12.4857	13.967	15.5713	17.2977	19.1452	21.1128	23.2865	25.7157
		0.0375	0.719238	0.89256	1.07002	1.25505	1.4511	1.6616	1.89	2.13973	2.41424	2.7174	3.05508	3.43352	3.859	4.33775	4.87603	5.4801	6.1562	6.91059	7.75974	8.73094	9.82542	11.0433	12.3847	13.8499	15.4388	17.1517	18.9887	20.95	23.1144	25.5256
		0.0381	0.70732	0.880804	1.05813	1.24286	1.43855	1.64877	1.87706	2.12701	2.40215	2.70551	3.04122	3.41598	3.8366	4.30984	4.8425	5.44134	6.11316	6.86474	7.71107	8.67544	9.75975	10.9651	12.2924	13.7428	15.3173	17.0169	18.8428	20.7959	22.9487	25.34
		0.0386	0.694455	0.86841	1.04592	1.23067	1.42634	1.63661	1.86515	2.11564	2.39178	2.69573	3.02992	3.40148	3.81768	4.2858	4.8131	5.40685	6.07432	6.82277	7.66605	8.6241	9.69933	10.8934	12.2081	13.6451	15.2061	16.8927	18.7068	20.65	22.7891	25.1588
		0.0391	0.680722	0.855435	1.03343	1.2185	1.41445	1.62508	1.85419	2.10556	2.38302	2.68792	3.02101	3.3898	3.80202	4.26538	4.78759	5.37636	6.03942	6.78448	7.6245	8.57671	9.64385	10.8281	12.1315	13.5562	15.1045	16.7784	18.5801	20.5118	22.6353	24.9818
		0.0396	0.666202	0.841936	1.02068	1.20635	1.40287	1.61416	1.84412	2.09668	2.37576	2.68194	3.01432	3.38077	3.7894	4.24834	4.76572	5.34965	6.00826	6.74967	7.58622	8.53305	9.59302	10.7685	12.0619	13.4756	15.0119	16.6733	18.4621	20.3808	22.487	24.8088
		0.0401	0.650973	0.827968	1.00771	1.19424	1.39159	1.60379	1.83489	2.0889	2.36988	2.67764	3.00968	3.37417	3.77959	4.23446	4.74725	5.32646	5.98059	6.71813	7.55105	8.4929	9.54654	10.7144	11.9989	13.4025	14.9277	16.5767	18.3522	20.2566	22.3438	24.6398
		0.0406	0.635114	0.813589	0.994561	1.18218	1.3806	1.59396	1.82643	2.08215	2.36527	2.67489	3.00692	3.36981	3.77239	4.22349	4.73193	5.30656	5.9562	6.68967	7.51879	8.45604	9.50411	10.6653	11.942	13.3365	14.851	16.488	18.2498	20.1386	22.2054	24.4745
		0.0412	0.618705	0.798855	0.981256	1.17017	1.36987	1.58462	1.81868	2.07633	2.36182	2.67354	3.00587	3.3675	3.76756	4.21519	4.71953	5.2897	5.93484	6.66409	7.48927	8.42226	9.46544	10.6209	11.8907	13.2768	14.7814	16.4064	18.1541	20.0264	22.0716	24.3126
		0.0417	0.601824	0.783823	0.967835	1.15824	1.35941	1.57574	1.81159	2.07136	2.35941	2.67345	3.00635	3.36703	3.76489	4.20935	4.70979	5.27564	5.9163	6.64118	7.46231	8.39132	9.43023	10.5807	11.8444	13.2229	14.718	16.3314	18.0646	19.9194	21.9419	24.1542
		0.0422	0.584552	0.768549	0.954329	1.14638	1.3492	1.56727	1.80509	2.06715	2.35793	2.67447	3.0082	3.36822	3.76417	4.2057	4.70248	5.26414	5.90035	6.62075	7.43773	8.36303	9.39817	10.5443	11.8026	13.1742	14.6603	16.2621	17.9806	19.8171	21.8161	23.999
		0.0427	0.566967	0.75309	0.940774	1.13462	1.33923	1.55919	1.79912	2.06361	2.35726	2.67647	3.01125	3.37085	3.76516	4.20403	4.69734	5.25496	5.88675	6.60259	7.41533	8.33715	9.36897	10.5114	11.7649	13.1301	14.6076	16.1979	17.9015	19.7192	21.6939	23.8468
		0.0432	0.549149	0.737502	0.927203	1.12296	1.32948	1.55146	1.79363	2.06067	2.3573	2.6793	3.01532	3.37475	3.76765	4.20409	4.69414	5.24784	5.87528	6.5865	7.39496	8.31346	9.34233	10.4815	11.7307	13.09	14.5592	16.1381	17.8268	19.625	21.5748	23.6974
		0.0437	0.531177	0.721842	0.91365	1.11141	1.31994	1.54405	1.78854	2.05823	2.35792	2.68283	3.02024	3.3797	3.77142	4.20565	4.69262	5.24256	5.86571	6.57229	7.37641	8.29175	9.31796	10.4542	11.6996	13.0532	14.5144	16.0821	17.7556	19.5341	21.4587	23.5507
		0.0443	0.513131	0.706166	0.90015	1.09999	1.31061	1.53691	1.7838	2.0562	2.35902	2.6869	3.02585	3.38551	3.77626	4.20848	4.69255	5.23887	5.8578	6.55975	7.35952	8.27181	9.29556	10.4291	11.6709	13.0193	14.4726	16.0292	17.6875	19.446	21.3451	23.4066
		0.0448	0.495089	0.690532	0.886735	1.08871	1.30146	1.53001	1.77935	2.05451	2.36048	2.69137	3.03197	3.39198	3.78193	4.21233	4.69368	5.23652	5.85134	6.54868	7.34409	8.2534	9.27482	10.4059	11.6443	12.9875	14.4331	15.9787	17.6218	19.3602	21.2338	23.2648
		0.0453	0.47713	0.674995	0.873441	1.07757	1.29249	1.52331	1.77513	2.05305	2.36219	2.69611	3.03843	3.39892	3.78823	4.21696	4.69577	5.23527	5.8461	6.53888	7.32995	8.23632	9.25545	10.3841	11.6191	12.9572	14.3952	15.9298	17.5579	19.2762	21.1244	23.1251
		0.0458	0.459335	0.659612	0.8603	1.06659	1.28369	1.51679	1.77108	2.05176	2.36403	2.70098	3.04506	3.40613	3.79492	4.22216	4.69857	5.23489	5.84184	6.53015	7.31692	8.22033	9.23715	10.3634	11.595	12.928	14.3583	15.882	17.4951	19.1935	21.0166	22.9875
		0.0463	0.441782	0.644441	0.847347	1.05579	1.27504	1.51039	1.76713	2.05053	2.36589	2.70581	3.05169	3.41342	3.8018	4.22767	4.70184	5.23512	5.83833	6.52229	7.30482	8.20523	9.21963	10.3432	11.5713	12.899	14.3217	15.8346	17.4328	19.1117	20.9101	22.8517
		0.0468	0.424551	0.629536	0.834616	1.04516	1.26653	1.5041	1.76323	2.04929	2.36765	2.71049	3.05815	3.42057	3.80864	4.23326	4.70533	5.23572	5.83535	6.5151	7.29346	8.1908	9.20258	10.3233	11.5476	12.8699	14.2848	15.7867	17.3704	19.0302	20.8045	22.7176
		0.0474	0.407721	0.614955	0.82214	1.03472	1.25815	1.49786	1.75931	2.04795	2.36921	2.71486	3.06427	3.4274	3.81523	4.2387	4.70879	5.23646	5.83267	6.50839	7.28266	8.17681	9.18571	10.3033	11.5233	12.8399	14.2468	15.7379	17.3072	18.9486	20.6996	22.585
		0.0479	0.391371	0.600755	0.809954	1.02449	1.24988	1.49165	1.75532	2.04641	2.37044	2.71878	3.06987	3.43372	3.82133	4.24375	4.712	5.23709	5.83006	6.50193	7.27225	8.16305	9.16872	10.2826	11.4981	12.8084	14.2071	15.6874	17.2426	18.8662	20.595	22.4536
		0.0484	0.37558	0.586991	0.798092	1.01447	1.24172	1.48543	1.7512	2.0446	2.37124	2.72212	3.0748	3.43931	3.82674	4.24818	4.71469	5.23737	5.8273	6.49555	7.26203	8.14929	9.1513	10.261	11.4712	12.7749	14.165	15.6344	17.176	18.7828	20.4905	22.3235
		0.0489	0.360428	0.573722	0.786587	1.00468	1.23366	1.47917	1.74688	2.04243	2.37149	2.72472	3.07886	3.44399	3.83124	4.25174	4.71663	5.23705	5.82414	6.48904	7.25184	8.13533	9.13318	10.238	11.4423	12.7388	14.1199	15.5784	17.1068	18.6977	20.3856	22.1943
		0.0494	0.345994	0.561002	0.775474	0.995124	1.22567	1.47282	1.7423	2.03981	2.37108	2.72644	3.08191	3.44756	3.83459	4.2542	4.71757	5.2359	5.82037	6.48219	7.24148	8.12093	9.11403	10.2132	11.4108	12.6993	14.0712	15.5187	17.0343	18.6105	20.28	22.0659
		0.0499	0.332357	0.548889	0.764785	0.985815	1.21775	1.46635	1.7374	2.03665	2.36989	2.72715	3.08375	3.44982	3.83659	4.25533	4.71727	5.23366	5.81576	6.4748	7.23078	8.10589	9.09358	10.1862	11.3763	12.6561	14.018	15.4545	16.9579	18.5207	20.1735	21.9382
		0.0505	0.319597	0.537439	0.754556	0.976766	1.20989	1.45973	1.73212	2.03288	2.36781	2.7267	3.08423	3.45057	3.83702	4.25489	4.71548	5.2301	5.81007	6.46668	7.21956	8.08998	9.07151	10.1567	11.3381	12.6083	13.9598	15.3852	16.877	18.4278	20.0657	21.8109
		0.051	0.307792	0.526709	0.744821	0.967986	1.20207	1.45292	1.72641	2.02839	2.36473	2.72494	3.08317	3.44962	3.83565	4.25264	4.71196	5.22498	5.80308	6.45763	7.20763	8.07298	9.04753	10.1242	11.2959	12.5555	13.8959	15.3101	16.7909	18.3313	19.9563	21.684
		0.0515	0.297023	0.516756	0.735612	0.959488	1.19428	1.44588	1.7202	2.02311	2.36053	2.72175	3.08041	3.44677	3.83226	4.24835	4.70646	5.21805	5.79456	6.44744	7.19482	8.05468	9.02135	10.0883	11.249	12.497	13.8256	15.2285	16.699	18.2307	19.8449	21.5572
		0.052	0.287368	0.507635	0.726964	0.951282	1.18651	1.43858	1.71342	2.01695	2.3551	2.71696	3.07576	3.44181	3.82664	4.24178	4.69875	5.20907	5.78429	6.43592	7.18093	8.03485	8.99266	10.0486	11.1971	12.4322	13.7483	15.1398	16.6007	18.1255	19.7314	21.4303
		0.0525	0.278906	0.499404	0.718912	0.943379	1.17875	1.43099	1.70603	2.00982	2.34832	2.71045	3.06907	3.43457	3.81857	4.23269	4.68856	5.1978	5.77202	6.42285	7.1658	8.01328	8.96117	10.0048	11.1395	12.3605	13.6633	15.0432	16.4954	18.0153	19.6152	21.3032
